# Supplementary material for: Selective Removal of Chlorophyll and Isolation of Lutein from Plant Extracts Using Magnetic Solid Phase Extraction with Iron Oxide Nanoparticles
Source: Int J Mol Sci. 2024 Mar 9;25(6):3152. doi: 10.3390/ijms25063152 (PMC10970386; doi:10.3390/ijms25063152)
Supplement: Supplementary file 1 [file ijms-25-03152-s001.zip]

Archive with 1 entries (1 files):
- ijms-2891963-supplementary.pdf
